# Supplementary material for: Blood Plasma Circulating DNA-Protein Complexes: Involvement in Carcinogenesis and Prospects for Liquid Biopsy of Breast Cancer
Source: J Pers Med. 2023 Dec 5;13(12):1691. doi: 10.3390/jpm13121691 (PMC10744380; doi:10.3390/jpm13121691)
Supplement: Supplementary file 1 [file jpm-13-01691-s001.zip]

Archive with 1 entries (1 files):
- jpm-2686504-supplementary.pdf
